# Supplementary material for: The landscape of gene co-expression modules correlating with prognostic genetic abnormalities in AML
Source: J Transl Med. 2021 May 29;19:228. doi: 10.1186/s12967-021-02914-2 (PMC8164775; doi:10.1186/s12967-021-02914-2)
Supplement: Supplementary file 5 — Additional file 5: Table S1. The hub genes obtained from WGCNA for AML. [file 12967_2021_2914_MOESM5_ESM.xlsx]

## Sheet: Supplementary Table 1
ENSG00000004455
ENSG00000006634
ENSG00000006715
ENSG00000007202
ENSG00000008128
ENSG00000011143
ENSG00000014138
ENSG00000014919
ENSG00000015153
ENSG00000025156
ENSG00000033011
ENSG00000048405
ENSG00000059769
ENSG00000064933
ENSG00000065183
ENSG00000065618
ENSG00000067208
ENSG00000069020
ENSG00000069329
ENSG00000069399
ENSG00000072364
ENSG00000073969
ENSG00000074582
ENSG00000074964
ENSG00000077348
ENSG00000077458
ENSG00000079385
ENSG00000082898
ENSG00000084733
ENSG00000086548
ENSG00000088682
ENSG00000088899
ENSG00000088986
ENSG00000089737
ENSG00000089818
ENSG00000093144
ENSG00000095574
ENSG00000100221
ENSG00000100462
ENSG00000100483
ENSG00000100591
ENSG00000100941
ENSG00000101216
ENSG00000101307
ENSG00000101544
ENSG00000101654
ENSG00000102225
ENSG00000102699
ENSG00000102967
ENSG00000103423
ENSG00000103494
ENSG00000104824
ENSG00000104856
ENSG00000104974
ENSG00000104983
ENSG00000105072
ENSG00000105656
ENSG00000107551
ENSG00000107651
ENSG00000107929
ENSG00000108296
ENSG00000108946
ENSG00000108953
ENSG00000109381
ENSG00000109814
ENSG00000109919
ENSG00000110057
ENSG00000110077
ENSG00000110871
ENSG00000110876
ENSG00000111011
ENSG00000111615
ENSG00000112406
ENSG00000112511
ENSG00000113389
ENSG00000113845
ENSG00000113916
ENSG00000114650
ENSG00000114686
ENSG00000114767
ENSG00000114933
ENSG00000115520
ENSG00000115548
ENSG00000116406
ENSG00000116786
ENSG00000117000
ENSG00000117036
ENSG00000117054
ENSG00000117899
ENSG00000118276
ENSG00000118412
ENSG00000118640
ENSG00000118961
ENSG00000119013
ENSG00000119231
ENSG00000119392
ENSG00000119421
ENSG00000119638
ENSG00000120063
ENSG00000120526
ENSG00000121486
ENSG00000121671
ENSG00000121864
ENSG00000123091
ENSG00000124201
ENSG00000124688
ENSG00000125703
ENSG00000125900
ENSG00000125901
ENSG00000126775
ENSG00000128915
ENSG00000128928
ENSG00000129282
ENSG00000129315
ENSG00000129460
ENSG00000129480
ENSG00000130803
ENSG00000130985
ENSG00000131263
ENSG00000131473
ENSG00000131844
ENSG00000132323
ENSG00000132763
ENSG00000133706
ENSG00000133895
ENSG00000133997
ENSG00000134014
ENSG00000134758
ENSG00000135093
ENSG00000135677
ENSG00000135828
ENSG00000136448
ENSG00000136450
ENSG00000136485
ENSG00000136504
ENSG00000136603
ENSG00000136628
ENSG00000136950
ENSG00000137135
ENSG00000137259
ENSG00000137752
ENSG00000137806
ENSG00000137817
ENSG00000137947
ENSG00000138073
ENSG00000138078
ENSG00000138095
ENSG00000138375
ENSG00000138399
ENSG00000138442
ENSG00000138459
ENSG00000138463
ENSG00000139112
ENSG00000139620
ENSG00000139890
ENSG00000139977
ENSG00000141428
ENSG00000141497
ENSG00000142396
ENSG00000142864
ENSG00000142867
ENSG00000143314
ENSG00000143493
ENSG00000143553
ENSG00000143751
ENSG00000143799
ENSG00000145241
ENSG00000145348
ENSG00000145723
ENSG00000145780
ENSG00000146192
ENSG00000146221
ENSG00000146463
ENSG00000147592
ENSG00000148843
ENSG00000150456
ENSG00000151332
ENSG00000151553
ENSG00000152117
ENSG00000152147
ENSG00000152242
ENSG00000154743
ENSG00000155506
ENSG00000155545
ENSG00000155827
ENSG00000156232
ENSG00000156239
ENSG00000156502
ENSG00000156671
ENSG00000156875
ENSG00000157554
ENSG00000159063
ENSG00000159131
ENSG00000159346
ENSG00000160049
ENSG00000160172
ENSG00000160221
ENSG00000160908
ENSG00000161921
ENSG00000162290
ENSG00000162510
ENSG00000162664
ENSG00000162694
ENSG00000162775
ENSG00000162813
ENSG00000162971
ENSG00000163067
ENSG00000163154
ENSG00000163159
ENSG00000163344
ENSG00000163444
ENSG00000163528
ENSG00000163877
ENSG00000164062
ENSG00000164116
ENSG00000164168
ENSG00000164967
ENSG00000165195
ENSG00000165355
ENSG00000165410
ENSG00000165672
ENSG00000165934
ENSG00000165997
ENSG00000166128
ENSG00000166747
ENSG00000166889
ENSG00000167112
ENSG00000167378
ENSG00000167615
ENSG00000167635
ENSG00000167700
ENSG00000167850
ENSG00000168795
ENSG00000168802
ENSG00000168995
ENSG00000169155
ENSG00000169413
ENSG00000170417
ENSG00000170525
ENSG00000170734
ENSG00000171155
ENSG00000171865
ENSG00000172086
ENSG00000172113
ENSG00000172269
ENSG00000172889
ENSG00000173276
ENSG00000173614
ENSG00000173801
ENSG00000173812
ENSG00000174010
ENSG00000175104
ENSG00000175334
ENSG00000175792
ENSG00000176624
ENSG00000177225
ENSG00000178127
ENSG00000178700
ENSG00000178927
ENSG00000178966
ENSG00000179021
ENSG00000179454
ENSG00000179933
ENSG00000180257
ENSG00000180626
ENSG00000180667
ENSG00000180720
ENSG00000180979
ENSG00000181924
ENSG00000182831
ENSG00000183077
ENSG00000183978
ENSG00000184047
ENSG00000184205
ENSG00000184348
ENSG00000184432
ENSG00000184545
ENSG00000185220
ENSG00000185875
ENSG00000186660
ENSG00000186687
ENSG00000189144
ENSG00000189298
ENSG00000196110
ENSG00000196470
ENSG00000196646
ENSG00000196715
ENSG00000196850
ENSG00000197050
ENSG00000197471
ENSG00000197629
ENSG00000197713
ENSG00000197798
ENSG00000198130
ENSG00000198336
ENSG00000198455
ENSG00000198498
ENSG00000198723
ENSG00000198951
ENSG00000204261
ENSG00000204344
ENSG00000204427
ENSG00000204524
ENSG00000204599
ENSG00000204623
ENSG00000204713
ENSG00000204856
ENSG00000205765
ENSG00000206053
ENSG00000213057
ENSG00000213714
ENSG00000213740
ENSG00000213876
ENSG00000214783
ENSG00000215251
ENSG00000215271
ENSG00000216490
ENSG00000224470
ENSG00000225137
ENSG00000225578
ENSG00000225648
ENSG00000226777
ENSG00000226907
ENSG00000226982
ENSG00000227376
ENSG00000228261
ENSG00000228638
ENSG00000228836
ENSG00000230002
ENSG00000230551
ENSG00000230701
ENSG00000230772
ENSG00000231259
ENSG00000231680
ENSG00000232478
ENSG00000234290
ENSG00000234494
ENSG00000234545
ENSG00000235568
ENSG00000235957
ENSG00000237758
ENSG00000238227
ENSG00000239305
ENSG00000242185
ENSG00000242284
ENSG00000242324
ENSG00000243508
ENSG00000243667
ENSG00000246430
ENSG00000247556
ENSG00000248092
ENSG00000248966
ENSG00000249214
ENSG00000249437
ENSG00000251322
ENSG00000253251
ENSG00000254985
ENSG00000256981
ENSG00000257243
ENSG00000257582
ENSG00000258057
ENSG00000258608
ENSG00000258701
ENSG00000258890
ENSG00000259985
ENSG00000260006
ENSG00000260572
ENSG00000261254
ENSG00000261589
ENSG00000261659
ENSG00000262050
ENSG00000262944
ENSG00000263244
ENSG00000265242
ENSG00000266993
ENSG00000267459
ENSG00000267990
ENSG00000270010
ENSG00000270681
ENSG00000271270
ENSG00000271816
ENSG00000272142
ENSG00000272374
ENSG00000272888
ENSG00000273007
ENSG00000273424
ENSG00000014914
ENSG00000018280
ENSG00000028277
ENSG00000066926
ENSG00000070182
ENSG00000086506
ENSG00000103187
ENSG00000104972
ENSG00000105996
ENSG00000105997
ENSG00000106004
ENSG00000106006
ENSG00000110446
ENSG00000112077
ENSG00000112294
ENSG00000122592
ENSG00000122986
ENSG00000129450
ENSG00000134830
ENSG00000145416
ENSG00000155465
ENSG00000158473
ENSG00000158517
ENSG00000161929
ENSG00000163486
ENSG00000165178
ENSG00000178695
ENSG00000181523
ENSG00000182022
ENSG00000182487
ENSG00000184060
ENSG00000188672
ENSG00000196517
ENSG00000196664
ENSG00000197405
ENSG00000197576
ENSG00000203710
ENSG00000242574
ENSG00000248323
ENSG00000266274
ENSG00000270182
ENSG00000100129
ENSG00000100526
ENSG00000100836
ENSG00000164587
ENSG00000169567
ENSG00000172053
ENSG00000223745
ENSG00000225032
ENSG00000240509
ENSG00000256525
ENSG00000232417
ENSG00000008130
ENSG00000008438
ENSG00000008517
ENSG00000011426
ENSG00000012223
ENSG00000074706
ENSG00000081059
ENSG00000084623
ENSG00000087586
ENSG00000089685
ENSG00000099308
ENSG00000101425
ENSG00000105519
ENSG00000106780
ENSG00000107833
ENSG00000108932
ENSG00000112984
ENSG00000114126
ENSG00000114268
ENSG00000115163
ENSG00000116701
ENSG00000117399
ENSG00000118520
ENSG00000120318
ENSG00000123485
ENSG00000124107
ENSG00000124469
ENSG00000126787
ENSG00000127152
ENSG00000134690
ENSG00000135127
ENSG00000135604
ENSG00000135838
ENSG00000136689
ENSG00000136877
ENSG00000138185
ENSG00000138639
ENSG00000138772
ENSG00000138795
ENSG00000143226
ENSG00000143228
ENSG00000144711
ENSG00000145386
ENSG00000146285
ENSG00000149177
ENSG00000152495
ENSG00000153317
ENSG00000154839
ENSG00000157456
ENSG00000158825
ENSG00000158869
ENSG00000159496
ENSG00000160654
ENSG00000160685
ENSG00000160883
ENSG00000162063
ENSG00000162244
ENSG00000163694
ENSG00000163754
ENSG00000163993
ENSG00000165168
ENSG00000165283
ENSG00000165886
ENSG00000166851
ENSG00000168685
ENSG00000169607
ENSG00000171051
ENSG00000171241
ENSG00000172116
ENSG00000172476
ENSG00000172575
ENSG00000173391
ENSG00000175063
ENSG00000175489
ENSG00000177732
ENSG00000178562
ENSG00000178952
ENSG00000179240
ENSG00000180316
ENSG00000181631
ENSG00000181847
ENSG00000184661
ENSG00000186529
ENSG00000187116
ENSG00000187147
ENSG00000188906
ENSG00000189343
ENSG00000196476
ENSG00000197162
ENSG00000198755
ENSG00000198851
ENSG00000198909
ENSG00000204577
ENSG00000205930
ENSG00000211598
ENSG00000211625
ENSG00000211632
ENSG00000211637
ENSG00000211640
ENSG00000211648
ENSG00000211649
ENSG00000211651
ENSG00000211652
ENSG00000211653
ENSG00000211659
ENSG00000211660
ENSG00000211662
ENSG00000211663
ENSG00000211664
ENSG00000211666
ENSG00000211668
ENSG00000211669
ENSG00000211670
ENSG00000211671
ENSG00000211673
ENSG00000211679
ENSG00000211746
ENSG00000211890
ENSG00000211934
ENSG00000211937
ENSG00000211938
ENSG00000211941
ENSG00000211943
ENSG00000211945
ENSG00000211946
ENSG00000211947
ENSG00000211949
ENSG00000211950
ENSG00000211951
ENSG00000211953
ENSG00000211955
ENSG00000211956
ENSG00000211962
ENSG00000211964
ENSG00000211965
ENSG00000211966
ENSG00000211973
ENSG00000211974
ENSG00000214212
ENSG00000214770
ENSG00000220472
ENSG00000221886
ENSG00000224041
ENSG00000224358
ENSG00000224397
ENSG00000226360
ENSG00000228205
ENSG00000232216
ENSG00000233461
ENSG00000236144
ENSG00000236552
ENSG00000237592
ENSG00000239571
ENSG00000239819
ENSG00000239855
ENSG00000239951
ENSG00000239975
ENSG00000240382
ENSG00000240834
ENSG00000240864
ENSG00000241127
ENSG00000241244
ENSG00000241351
ENSG00000241755
ENSG00000241769
ENSG00000243238
ENSG00000243290
ENSG00000243466
ENSG00000244437
ENSG00000244482
ENSG00000244716
ENSG00000251546
ENSG00000253263
ENSG00000253347
ENSG00000253755
ENSG00000254709
ENSG00000257017
ENSG00000259349
ENSG00000261126
ENSG00000267838
ENSG00000270472
ENSG00000271178
ENSG00000272301
ENSG00000272465
ENSG00000250334
ENSG00000095932
ENSG00000165716
ENSG00000168172
ENSG00000178789
ENSG00000179331
ENSG00000182287
ENSG00000186818
ENSG00000213971
ENSG00000254704
ENSG00000019582
ENSG00000102984
ENSG00000116824
ENSG00000137628
ENSG00000141506
ENSG00000158373
ENSG00000167765
ENSG00000179583
ENSG00000183598
ENSG00000185130
ENSG00000196126
ENSG00000196331
ENSG00000196747
ENSG00000197409
ENSG00000203814
ENSG00000204257
ENSG00000204287
ENSG00000223865
ENSG00000231389
ENSG00000233224
ENSG00000273219
ENSG00000024526
ENSG00000035499
ENSG00000051180
ENSG00000051341
ENSG00000059573
ENSG00000062822
ENSG00000063177
ENSG00000065328
ENSG00000067646
ENSG00000071082
ENSG00000073861
ENSG00000075702
ENSG00000077150
ENSG00000077152
ENSG00000083845
ENSG00000084774
ENSG00000085999
ENSG00000088325
ENSG00000089157
ENSG00000089597
ENSG00000090889
ENSG00000095002
ENSG00000100028
ENSG00000100162
ENSG00000100304
ENSG00000100479
ENSG00000100519
ENSG00000101003
ENSG00000101247
ENSG00000101361
ENSG00000102384
ENSG00000104147
ENSG00000105011
ENSG00000105193
ENSG00000105373
ENSG00000105610
ENSG00000105640
ENSG00000105676
ENSG00000105810
ENSG00000106554
ENSG00000106628
ENSG00000107874
ENSG00000108298
ENSG00000109103
ENSG00000109475
ENSG00000110700
ENSG00000111602
ENSG00000111665
ENSG00000112079
ENSG00000112561
ENSG00000112742
ENSG00000114374
ENSG00000114391
ENSG00000115053
ENSG00000115268
ENSG00000116251
ENSG00000117724
ENSG00000120705
ENSG00000121621
ENSG00000121988
ENSG00000122406
ENSG00000122966
ENSG00000124787
ENSG00000125691
ENSG00000126215
ENSG00000126457
ENSG00000127616
ENSG00000129810
ENSG00000129824
ENSG00000130775
ENSG00000130816
ENSG00000131381
ENSG00000131669
ENSG00000131747
ENSG00000131759
ENSG00000131876
ENSG00000132646
ENSG00000134057
ENSG00000135446
ENSG00000135451
ENSG00000135624
ENSG00000136492
ENSG00000136824
ENSG00000136982
ENSG00000137154
ENSG00000137807
ENSG00000137822
ENSG00000138050
ENSG00000138092
ENSG00000138160
ENSG00000138363
ENSG00000140525
ENSG00000140534
ENSG00000140988
ENSG00000142207
ENSG00000142541
ENSG00000143476
ENSG00000143486
ENSG00000143947
ENSG00000144554
ENSG00000144713
ENSG00000145425
ENSG00000146457
ENSG00000147536
ENSG00000148303
ENSG00000149503
ENSG00000149554
ENSG00000149823
ENSG00000151239
ENSG00000151503
ENSG00000152253
ENSG00000153107
ENSG00000154620
ENSG00000154920
ENSG00000156482
ENSG00000156508
ENSG00000156802
ENSG00000158402
ENSG00000160570
ENSG00000160957
ENSG00000161800
ENSG00000162062
ENSG00000163808
ENSG00000164045
ENSG00000164087
ENSG00000164109
ENSG00000164338
ENSG00000165480
ENSG00000165943
ENSG00000166226
ENSG00000167325
ENSG00000167526
ENSG00000167703
ENSG00000168028
ENSG00000168393
ENSG00000168496
ENSG00000169679
ENSG00000171307
ENSG00000171320
ENSG00000171863
ENSG00000172809
ENSG00000173141
ENSG00000173207
ENSG00000173473
ENSG00000173726
ENSG00000174243
ENSG00000174444
ENSG00000174748
ENSG00000178921
ENSG00000179715
ENSG00000179958
ENSG00000181045
ENSG00000182899
ENSG00000183763
ENSG00000184613
ENSG00000185480
ENSG00000186185
ENSG00000186468
ENSG00000186638
ENSG00000186871
ENSG00000188739
ENSG00000188807
ENSG00000188846
ENSG00000196531
ENSG00000198242
ENSG00000198518
ENSG00000198554
ENSG00000198692
ENSG00000198821
ENSG00000203760
ENSG00000204366
ENSG00000204371
ENSG00000204387
ENSG00000205246
ENSG00000213741
ENSG00000213891
ENSG00000217275
ENSG00000223529
ENSG00000225093
ENSG00000226650
ENSG00000227939
ENSG00000228519
ENSG00000229236
ENSG00000230457
ENSG00000231007
ENSG00000231500
ENSG00000232928
ENSG00000233864
ENSG00000237649
ENSG00000253704
ENSG00000258300
ENSG00000258352
ENSG00000258445
ENSG00000260197
ENSG00000260927
ENSG00000262814
ENSG00000267776
ENSG00000269696
ENSG00000029534
ENSG00000055118
ENSG00000066279
ENSG00000071539
ENSG00000075218
ENSG00000076382
ENSG00000080986
ENSG00000085840
ENSG00000092470
ENSG00000092853
ENSG00000093009
ENSG00000094804
ENSG00000100316
ENSG00000100749
ENSG00000101057
ENSG00000102554
ENSG00000108561
ENSG00000109805
ENSG00000111206
ENSG00000111247
ENSG00000111445
ENSG00000112312
ENSG00000117650
ENSG00000118113
ENSG00000118193
ENSG00000121152
ENSG00000122952
ENSG00000123473
ENSG00000129173
ENSG00000129244
ENSG00000129451
ENSG00000133742
ENSG00000134827
ENSG00000135476
ENSG00000137054
ENSG00000137804
ENSG00000137812
ENSG00000138180
ENSG00000138346
ENSG00000138778
ENSG00000139734
ENSG00000142731
ENSG00000142937
ENSG00000142945
ENSG00000143627
ENSG00000145912
ENSG00000146670
ENSG00000147403
ENSG00000148773
ENSG00000151893
ENSG00000156970
ENSG00000159259
ENSG00000161888
ENSG00000163507
ENSG00000163554
ENSG00000165304
ENSG00000167658
ENSG00000167670
ENSG00000168754
ENSG00000169877
ENSG00000170180
ENSG00000170312
ENSG00000171848
ENSG00000174371
ENSG00000176563
ENSG00000178429
ENSG00000181938
ENSG00000182492
ENSG00000182866
ENSG00000183856
ENSG00000184792
ENSG00000185275
ENSG00000186919
ENSG00000188761
ENSG00000197465
ENSG00000197961
ENSG00000198901
ENSG00000211677
ENSG00000211895
ENSG00000211970
ENSG00000213197
ENSG00000213261
ENSG00000213609
ENSG00000213750
ENSG00000214485
ENSG00000214784
ENSG00000215492
ENSG00000220848
ENSG00000224186
ENSG00000225900
ENSG00000226972
ENSG00000228399
ENSG00000228766
ENSG00000230897
ENSG00000231369
ENSG00000231475
ENSG00000232729
ENSG00000233476
ENSG00000233971
ENSG00000234741
ENSG00000235698
ENSG00000236338
ENSG00000236432
ENSG00000240376
ENSG00000240567
ENSG00000240695
ENSG00000240764
ENSG00000241352
ENSG00000241511
ENSG00000241741
ENSG00000242076
ENSG00000242371
ENSG00000243517
ENSG00000248449
ENSG00000248873
ENSG00000256188
ENSG00000260417
ENSG00000260949
ENSG00000261460
ENSG00000267924
ENSG00000269808
ENSG00000272356
