# Supplementary material for: The landscape of gene co-expression modules correlating with prognostic genetic abnormalities in AML
Source: J Transl Med. 2021 May 29;19:228. doi: 10.1186/s12967-021-02914-2 (PMC8164775; doi:10.1186/s12967-021-02914-2)
Supplement: Supplementary file 6 — Additional file 6: Table S2. The overlapped genes of modules correlating with NPM1 significantly, by analysis based on TCGA and BeatAML database, respectively. [file 12967_2021_2914_MOESM6_ESM.xlsx]

## Sheet: Supplementary Table 1
LOC441204
PBX3
HOXA6
HOXA5
HOXA4
HOXA3
HOXA2
HOXA1
HOXA9
HOXA13
HOXA11
HOXA10
PRDM16
SCHIP1
ST8SIA6
LMX1B
CPNE8
SYTL4
ADCY2
MEIS1
TSLP
RPS6KA2
NCR2
SARM1
HOXA7
PTGFR
HOXB7
C1QL1
PI15
ITGB4
PDGFD
SDSL
WNT7B
OCLN
NRG4
SEL1L3
HOXB8
HOXB9
HOXB2
HOXB3
HOXB6
HOXB4
HOXB5
NKX2-3
MPV17L
